# Supplementary material for: Prediction of Major Histocompatibility Complex Binding with Bilateral and Variable Long Short Term Memory Networks
Source: Biology (Basel). 2022 Jun 1;11(6):848. doi: 10.3390/biology11060848 (PMC9220200; doi:10.3390/biology11060848)
Supplement: Supplementary file 1 [file biology-11-00848-s001.zip]

Archive with 1 entries (1 files):
- biology-1695606-supplementary.xlsx
