# Supplementary material for: Prediction of Major Histocompatibility Complex Binding with Bilateral and Variable Long Short Term Memory Networks
Source: Biology (Basel). 2022 Jun 1;11(6):848. doi: 10.3390/biology11060848 (PMC9220200; doi:10.3390/biology11060848)
Supplement: Supplementary file 1 [file biology-11-00848-s001.zip › biology-1695606-supplementary.xlsx]

## Sheet: Table S1
Table S1. Summary of datasets
	class I				class II
	Alleles	Length	Binder	Non binder	Alleles	Length	Binder	Non binder
Traning	67	8mer	631	4127	29	15mer	16882	26250
		9mer	25463	77834		16mer	568	618
		10mer	8160	16991		17mer	122	264
		others	740	3923		others	671	1105
		overall	34994	102875		overall	18243	28237
Independent Validation	16	9mer	129	78	1	15mer	0	35
		10mer	55	33		18mer	0	9
		11mer	5	6		20mer	18	52
		others	8	6		others	0	17
		overall	197	123		overall	18	113

## Sheet: Table S2
Table S2. The detail results based on independent dataset.(A row with a yellow background color indicates that the model does not support to predict peptides of this allele)
	Methods	Allels	Accuracy	AUC	F1	MCC	Specificity	Sensitivity	Precision	AUPR	TN	FP	FN	TP	Postive	Negative
Class I	BVMHC	overall	0.596875	0.887293	0.530909	0.373786	0.95935	0.370558	0.935897	0.866125	118	5	124	73	197	123
		HLA-A*01:01	1	nan	nan	0	1	0	0	nan	9	0	0	0	0	9
		HLA-A*02:01	0.694444	0.924321	0.592593	0.505608	1	0.421053	1	0.93689	51	0	33	24	57	51
		HLA-A*03:01	0.375	nan	0.545455	0	nan	0.375	1	nan	0	0	5	3	8	0
		HLA-A*11:01	0.545455	0.791667	0.615385	0.149071	0.666667	0.5	0.8	0.906796	2	1	4	4	8	3
		HLA-A*23:01	0.709677	0.89916	0.64	0.535206	1	0.470588	1	0.913575	14	0	9	8	17	14
		HLA-A*24:02	0.421053	0.687747	0.47619	0.124449	0.818182	0.326087	0.882353	0.840318	9	2	31	15	46	11
		HLA-A*29:02	1	nan	1	0	nan	1	1	nan	0	0	0	1	1	0
		HLA-A*68:02	0.25	nan	0.4	0	nan	0.25	1	nan	0	0	3	1	4	0
		HLA-B*08:01	0.714286	0.833333	0.5	0.471405	1	0.333333	1	0.866667	4	0	2	1	3	4
		HLA-B*15:01	1	nan	1	0	nan	1	1	nan	0	0	0	2	2	0
		HLA-B*15:02	1	nan	1	0	nan	1	1	nan	0	0	0	2	2	0
		HLA-B*27:05	0.4	1	0.285714	0.230283	1	0.166667	1	1	7	0	15	3	18	7
		HLA-B*35:01	0.571429	0.797386	0.4	0.200082	0.882353	0.277778	0.714286	0.694337	15	2	13	5	18	17
		HLA-B*35:03	1	nan	nan	0	1	0	0	nan	7	0	0	0	0	7
		HLA-B*44:03	1	nan	1	0	nan	1	1	nan	0	0	0	3	3	0
		HLA-B*51:01	0.1	nan	0.181818	0	nan	0.1	1	nan	0	0	9	1	10	0
	ANN	overall	0.5625	0.86703	0.477612	0.313712	0.943089	0.324873	0.901408	0.879914	116	7	133	64	197	123
		HLA-A*01:01	1	nan	nan	0	1	0	0	nan	9	0	0	0	0	9
		HLA-A*02:01	0.62963	0.862745	0.487179	0.371	0.960784	0.333333	0.904762	0.854213	49	2	38	19	57	51
		HLA-A*03:01	0.25	nan	0.4	0	nan	0.25	1	nan	0	0	6	2	8	0
		HLA-A*11:01	0.818182	1	0.857143	0.67082	1	0.75	1	1	3	0	2	6	8	3
		HLA-A*23:01	0.419355	0.714286	0.181818	-0.130758	0.785714	0.117647	0.4	0.663355	11	3	15	2	17	14
		HLA-A*24:02	0.473684	0.887352	0.53125	0.236579	0.909091	0.369565	0.944444	0.959688	10	1	29	17	46	11
		HLA-A*29:02	0	nan	nan	0	nan	0	0	nan	0	0	1	0	1	0
		HLA-A*68:02	0	nan	nan	0	nan	0	0	nan	0	0	4	0	4	0
		HLA-B*08:01	0.714286	0.666667	0.5	0.471405	1	0.333333	1	0.7	4	0	2	1	3	4
		HLA-B*15:01	0.5	nan	0.666667	0	nan	0.5	1	nan	0	0	1	1	2	0
		HLA-B*15:02	1	nan	1	0	nan	1	1	nan	0	0	0	2	2	0
		HLA-B*27:05	0.56	0.865079	0.592593	0.282109	0.857143	0.444444	0.888889	0.886742	6	1	10	8	18	7
		HLA-B*35:01	0.628571	0.833333	0.434783	0.396746	1	0.277778	1	0.846634	17	0	13	5	18	17
		HLA-B*35:03	1	nan	nan	0	1	0	0	nan	7	0	0	0	0	7
		HLA-B*44:03	0.333333	nan	0.5	0	nan	0.333333	1	nan	0	0	2	1	3	0
		HLA-B*51:01	0	nan	nan	0	nan	0	0	nan	0	0	10	0	10	0
	comblib_sidney2008	overall		0.743766							46	0	68	0	68	46
		HLA-A*01:01									0	0	0	0	0	0
		HLA-A*02:01		0.702333							34	0	29	0	29	34
		HLA-A*03:01									0	0	0	0	0	0
		HLA-A*11:01									0	0	0	0	0	0
		HLA-A*23:01									0	0	0	0	0	0
		HLA-A*24:02									0	0	0	0	0	0
		HLA-A*29:02									0	0	0	0	0	0
		HLA-A*68:02									0	0	4	0	4	0
		HLA-B*08:01		0.944444							3	0	3	0	3	3
		HLA-B*15:01									0	0	1	0	1	0
		HLA-B*15:02									0	0	0	0	0	0
		HLA-B*27:05		0.982143							4	0	14	0	14	4
		HLA-B*35:01		0.466667							5	0	9	0	9	5
		HLA-B*35:03									0	0	0	0	0	0
		HLA-B*44:03									0	0	0	0	0	0
		HLA-B*51:01		nan							0	0	8	0	8	0
	NetMHCcons	overall	0.6	nan	0.542857	0.36501	0.943089	0.385787	0.915663	0.889735	116	7	121	76	197	123
		HLA-A*01:01	1	nan	nan	0	1	0	0	nan	9	0	0	0	0	9
		HLA-A*02:01	0.638889	0.872721	0.506329	0.386318	0.960784	0.350877	0.909091	0.863587	49	2	37	20	57	51
		HLA-A*03:01	0.25	nan	0.4	0	nan	0.25	1	nan	0	0	6	2	8	0
		HLA-A*11:01	0.818182	1	0.857143	0.67082	1	0.75	1	1	3	0	2	6	8	3
		HLA-A*23:01	0.451613	0.718487	0.190476	-0.0374241	0.857143	0.117647	0.5	0.671651	12	2	15	2	17	14
		HLA-A*24:02	0.561404	0.786561	0.647887	0.25305	0.818182	0.5	0.92	0.932722	9	2	23	23	46	11
		HLA-A*29:02	0	nan	nan	0	nan	0	0	nan	0	0	1	0	1	0
		HLA-A*68:02	0.25	nan	0.4	0	nan	0.25	1	nan	0	0	3	1	4	0
		HLA-B*08:01	0.571429	0.833333	nan	0	1	0	0	0.866667	4	0	3	0	3	4
		HLA-B*15:01	0.5	nan	0.666667	0	nan	0.5	1	nan	0	0	1	1	2	0
		HLA-B*15:02	1	nan	1	0	nan	1	1	nan	0	0	0	2	2	0
		HLA-B*27:05	0.56	1	0.56	0.388889	1	0.388889	1	1	7	0	11	7	18	7
		HLA-B*35:01	0.742857	0.905229	0.689655	0.534787	0.941176	0.555556	0.909091	0.92154	16	1	8	10	18	17
		HLA-B*35:03	1	nan	nan	0	1	0	0	nan	7	0	0	0	0	7
		HLA-B*44:03	0.333333	nan	0.5	0	nan	0.333333	1	nan	0	0	2	1	3	0
		HLA-B*51:01	0.1	nan	0.181818	0	nan	0.1	1	nan	0	0	9	1	10	0
	NetMHCpan	overall	0.565625	0.866576	0.483271	0.318066	0.943089	0.329949	0.902778	0.885981	116	7	132	65	197	123
		HLA-A*01:01	1	nan	nan	0	1	0	0	nan	9	0	0	0	0	9
		HLA-A*02:01	0.611111	0.858273	0.461538	0.324137	0.941176	0.315789	0.857143	0.85502	48	3	39	18	57	51
		HLA-A*03:01	0.25	nan	0.4	0	nan	0.25	1	nan	0	0	6	2	8	0
		HLA-A*11:01	0.727273	1	0.769231	0.559017	1	0.625	1	1	3	0	3	5	8	3
		HLA-A*23:01	0.419355	0.617647	0.181818	-0.130758	0.785714	0.117647	0.4	0.595118	11	3	15	2	17	14
		HLA-A*24:02	0.54386	0.928854	0.606061	0.359527	1	0.434783	1	0.98199	11	0	26	20	46	11
		HLA-A*29:02	0	nan	nan	0	nan	0	0	nan	0	0	1	0	1	0
		HLA-A*68:02	0	nan	nan	0	nan	0	0	nan	0	0	4	0	4	0
		HLA-B*08:01	0.571429	1	nan	0	1	0	0	1	4	0	3	0	3	4
		HLA-B*15:01	0	nan	nan	0	nan	0	0	nan	0	0	2	0	2	0
		HLA-B*15:02	1	nan	1	0	nan	1	1	nan	0	0	0	2	2	0
		HLA-B*27:05	0.56	0.857143	0.592593	0.282109	0.857143	0.444444	0.888889	0.858764	6	1	10	8	18	7
		HLA-B*35:01	0.657143	0.888889	0.5	0.442043	1	0.333333	1	0.903836	17	0	12	6	18	17
		HLA-B*35:03	1	nan	nan	0	1	0	0	nan	7	0	0	0	0	7
		HLA-B*44:03	0.333333	nan	0.5	0	nan	0.333333	1	nan	0	0	2	1	3	0
		HLA-B*51:01	0.1	nan	0.181818	0	nan	0.1	1	nan	0	0	9	1	10	0
	NetMHCpan EL	overall	0.553125	0.815567	0.48	0.269048	0.902439	0.335025	0.846154	0.856251	111	12	131	66	197	123
		HLA-A*01:01	1	nan	nan	0	1	0	0	nan	9	0	0	0	0	9
		HLA-A*02:01	0.527778	0.846577	0.238806	0.174185	0.960784	0.140351	0.8	0.819215	49	2	49	8	57	51
		HLA-A*03:01	0	nan	nan	0	nan	0	0	nan	0	0	8	0	8	0
		HLA-A*11:01	0.636364	0.916667	0.666667	0.46291	1	0.5	1	0.975	3	0	4	4	8	3
		HLA-A*23:01	0.483871	0.697479	0.333333	0.025005	0.785714	0.235294	0.571429	0.674904	11	3	13	4	17	14
		HLA-A*24:02	0.631579	0.774704	0.727273	0.266199	0.727273	0.608696	0.903226	0.933978	8	3	18	28	46	11
		HLA-A*29:02	0	nan	nan	0	nan	0	0	nan	0	0	1	0	1	0
		HLA-A*68:02	0	nan	nan	0	nan	0	0	nan	0	0	4	0	4	0
		HLA-B*08:01	0.714286	1	0.5	0.471405	1	0.333333	1	1	4	0	2	1	3	4
		HLA-B*15:01	0	nan	nan	0	nan	0	0	nan	0	0	2	0	2	0
		HLA-B*15:02	1	nan	1	0	nan	1	1	nan	0	0	0	2	2	0
		HLA-B*27:05	0.48	0.920635	0.434783	0.311805	1	0.277778	1	0.963174	7	0	13	5	18	7
		HLA-B*35:01	0.6	0.751634	0.461538	0.256718	0.882353	0.333333	0.75	0.785085	15	2	12	6	18	17
		HLA-B*35:03	0.714286	nan	nan	0	0.714286	0	0	nan	5	2	0	0	0	7
		HLA-B*44:03	0.333333	nan	0.5	0	nan	0.333333	1	nan	0	0	2	1	3	0
		HLA-B*51:01	0.7	nan	0.823529	0	nan	0.7	1	nan	0	0	3	7	10	0
	PickPocket	overall	0.5625	0.81338	0.492754	0.288519	0.910569	0.345178	0.860759	0.833089	112	11	129	68	197	123
		HLA-A*01:01	1	nan	nan	0	1	0	0	nan	9	0	0	0	0	9
		HLA-A*02:01	0.777778	0.846749	0.773585	0.56399	0.843137	0.719298	0.836735	0.795418	43	8	16	41	57	51
		HLA-A*03:01	0	nan	nan	0	nan	0	0	nan	0	0	8	0	8	0
		HLA-A*11:01	0.454545	0.916667	0.4	0.288675	1	0.25	1	0.975	3	0	6	2	8	3
		HLA-A*23:01	0.419355	0.762605	nan	-0.201187	0.928571	0	0	0.71318	13	1	17	0	17	14
		HLA-A*24:02	0.333333	0.828063	0.321429	0.108681	0.909091	0.195652	0.9	0.941499	10	1	37	9	46	11
		HLA-A*29:02	0	nan	nan	0	nan	0	0	nan	0	0	1	0	1	0
		HLA-A*68:02	0	nan	nan	0	nan	0	0	nan	0	0	4	0	4	0
		HLA-B*08:01	0.714286	1	0.5	0.471405	1	0.333333	1	1	4	0	2	1	3	4
		HLA-B*15:01	0	nan	nan	0	nan	0	0	nan	0	0	2	0	2	0
		HLA-B*15:02	1	nan	1	0	nan	1	1	nan	0	0	0	2	2	0
		HLA-B*27:05	0.52	1	0.5	0.350438	1	0.333333	1	1	7	0	12	6	18	7
		HLA-B*35:01	0.542857	0.839869	0.272727	0.169411	0.941176	0.166667	0.75	0.82297	16	1	15	3	18	17
		HLA-B*35:03	1	nan	nan	0	1	0	0	nan	7	0	0	0	0	7
		HLA-B*44:03	0.333333	nan	0.5	0	nan	0.333333	1	nan	0	0	2	1	3	0
		HLA-B*51:01	0.3	nan	0.461538	0	nan	0.3	1	nan	0	0	7	3	10	0
	smm	overall	0.584375	0.859478	0.509225	0.357197	0.95935	0.350254	0.932432	0.891212	118	5	128	69	197	123
		HLA-A*01:01	1	nan	nan	0	1	0	0	nan	9	0	0	0	0	9
		HLA-A*02:01	0.62963	0.850017	0.5	0.356133	0.941176	0.350877	0.869565	0.826218	48	3	37	20	57	51
		HLA-A*03:01	0.25	nan	0.4	0	nan	0.25	1	nan	0	0	6	2	8	0
		HLA-A*11:01	0.909091	1	0.933333	0.810093	1	0.875	1	1	3	0	1	7	8	3
		HLA-A*23:01	0.483871	0.764706	0.2	0.0777973	0.928571	0.117647	0.666667	0.7328	13	1	15	2	17	14
		HLA-A*24:02	0.45614	0.851779	0.507937	0.221622	0.909091	0.347826	0.941176	0.935241	10	1	30	16	46	11
		HLA-A*29:02	0	nan	nan	0	nan	0	0	nan	0	0	1	0	1	0
		HLA-A*68:02	0.25	nan	0.4	0	nan	0.25	1	nan	0	0	3	1	4	0
		HLA-B*08:01	0.714286	0.833333	0.5	0.471405	1	0.333333	1	0.866667	4	0	2	1	3	4
		HLA-B*15:01	0.5	nan	0.666667	0	nan	0.5	1	nan	0	0	1	1	2	0
		HLA-B*15:02	1	nan	1	0	nan	1	1	nan	0	0	0	2	2	0
		HLA-B*27:05	0.68	1	0.714286	0.509175	1	0.555556	1	1	7	0	8	10	18	7
		HLA-B*35:01	0.657143	0.784314	0.5	0.442043	1	0.333333	1	0.83747	17	0	12	6	18	17
		HLA-B*35:03	1	nan	nan	0	1	0	0	nan	7	0	0	0	0	7
		HLA-B*44:03	0.333333	nan	0.5	0	nan	0.333333	1	nan	0	0	2	1	3	0
		HLA-B*51:01	0	nan	nan	0	nan	0	0	nan	0	0	10	0	10	0
Class II	BVMHC	HLA-DRB1*03:01	0.877863	0.717797	0.428571	0.386282	0.964602	0.333333	0.6	0.417341	109	4	12	6	18	113
	netmhciipan	HLA-DRB1*03:01	0.870229	0.794985	0.190476	0.235354	0.99115	0.111111	0.666667	0.423056	112	1	16	2	18	113
	nn_align	HLA-DRB1*03:01	0.862595	0.866273	0.357143	0.302779	0.955752	0.277778	0.5	0.484453	108	5	13	5	18	113
	smm_align	HLA-DRB1*03:01	0.839695	0.787119	nan	-0.0611016	0.973451	0	0	0.319365	110	3	18	0	18	113

## Sheet: Sheet1
	Allels	Length	ACC	AUC	F1	MCC	special	recall	precision	AUPR	tn	fp	fn	tp	Postive	Negative
35	overall	comblib_sidney2008	0.596491	0.743766	0.747253	0	0	1	0.596491	0.760949	0	46	0	68	68	46
36	HLA-A0101	comblib_sidney2008	nan	nan	nan	0	nan	0	0	nan	0	0	0	0	0	0
37	HLA-A0201	comblib_sidney2008	0.460317	0.702333	0.630435	0	0	1	0.460317	0.601187	0	34	0	29	29	34
38	HLA-A0301	comblib_sidney2008	nan	nan	nan	0	nan	0	0	nan	0	0	0	0	0	0
39	HLA-A1101	comblib_sidney2008	nan	nan	nan	0	nan	0	0	nan	0	0	0	0	0	0
40	HLA-A2301	comblib_sidney2008	nan	nan	nan	0	nan	0	0	nan	0	0	0	0	0	0
41	HLA-A2402	comblib_sidney2008	nan	nan	nan	0	nan	0	0	nan	0	0	0	0	0	0
42	HLA-A2902	comblib_sidney2008	nan	nan	nan	0	nan	0	0	nan	0	0	0	0	0	0
43	HLA-A6802	comblib_sidney2008	1	nan	1	0	nan	1	1	nan	0	0	0	4	4	0
44	HLA-B0801	comblib_sidney2008	0.5	0.944444	0.666667	0	0	1	0.5	0.916667	0	3	0	3	3	3
45	HLA-B1501	comblib_sidney2008	1	nan	1	0	nan	1	1	nan	0	0	0	1	1	0
46	HLA-B1502	comblib_sidney2008	nan	nan	nan	0	nan	0	0	nan	0	0	0	0	0	0
47	HLA-B2705	comblib_sidney2008	0.777778	0.982143	0.875	0	0	1	0.777778	0.990476	0	4	0	14	14	4
48	HLA-B3501	comblib_sidney2008	0.642857	0.466667	0.782609	0	0	1	0.642857	0.649064	0	5	0	9	9	5
49	HLA-B3503	comblib_sidney2008	nan	nan	nan	0	nan	0	0	nan	0	0	0	0	0	0
50	HLA-B4403	comblib_sidney2008	nan	nan	nan	0	nan	0	0	nan	0	0	0	0	0	0
51	HLA-B5101	comblib_sidney2008	1	nan	1	0	nan	1	1	nan	0	0	0	8	8	0
